# Supplementary material for: Higher Apparent Gas Transfer Velocities for CO2 Compared to CH4 in Small Lakes
Source: Environ Sci Technol. 2023 May 30;57(23):8578–87. doi: 10.1021/acs.est.2c09230 (PMC10269337; doi:10.1021/acs.est.2c09230)
Supplement: Supplementary file 2 — es2c09230_si_002.xlsx [file es2c09230_si_002.xlsx]

## Sheet: Metadata
System	Lake name
k600CH4	Schmidt number transformation for k for CH4 to represent k600
k600CO2	Schmidt number transformation for k for CO2 to represent k600
Wind Speed_u10	Wind speed approximated to a height of 10 m
k600CO2 / k600CH4
CwCH4
CwCO2
FCH4
FCO2
CO2 saturation (Cw / Cair)
CH4 saturation (Cw / Cair)

## Sheet: Figure_1
System	k600CH4	k600CO2
Lake	m d-1	m d-1
Sörsjön	0.17061	0.193054
Sörsjön	0.131097	0.11634
Sörsjön	0.127205	0.182138
Sörsjön	0.0850376	0.160345
Sörsjön	0.109412	0.11649
Sörsjön	0.176467	0.520976
Sörsjön	0.131972	0.357293
Bolen	0.12829	0.235245
Bolen	0.0793138	0.131894
Bolen	0.122328	0.163028
Bolen	0.406312	0.512334
SödraTeden	0.176175	0.172739
SödraTeden	0.158741	0.152797
SödraTeden	0.0802488	0.167157
SödraTeden	0.172306	0.17857
SödraTeden	0.106178	0.396372
OBJ	0.988756	1.59899
OBJ	1.41655	2.05656
OBJ	2.03329	2.4451
OBJ	1.79334	2.35695
OBJ	1.4888	2.09232
OBJ	1.51386	2.19095
OBJ	0.949381	1.42705
OBJ	0.728756	0.62728
OBJ	0.726922	0.814182
OBJ	0.515445	0.57939
OBJ	0.639476	0.713824
OBJ	0.712709	0.743934
OBJ	1.13786	1.24762
OBJ	1.35558	1.58085
OBJ	1.23348	1.4894
OBJ	1.5416	1.64275
OBJ	1.45004	1.80039
OBJ	1.76547	2.05417
OBJ	1.90141	2.04763
OBJ	1.28191	2.14036
OBJ	1.6236	1.97945
OBJ	0.535123	1.70393
OBJ	0.405315	1.23339
OBJ	0.55781	1.58398
OBJ	0.401079	1.1756
OBJ	0.324253	0.975452
OBJ	0.460652	1.29976
OBJ	0.348265	1.01202
OBJ	0.305873	0.510217
OBJ	0.700596	0.469519
OBJ	0.401552	0.731766
OBJ	0.203549	0.501606

## Sheet: Figure_2a
System	Wind Speed_u10	k600CH4	k600CO2
Lake	m s-1	m d-1	m d-1
Sörsjön	1.63303	0.17061	0.193054
Sörsjön	1.63303	0.131097	0.11634
Sörsjön	1.63703	0.127205	0.182138
Sörsjön	1.63703	0.0850376	0.160345
Sörsjön	1.22956	0.109412	0.11649
Sörsjön	1.22956	0.176467	0.520976
Sörsjön	1.22956	0.131972	0.357293
Bolen	1.36686	0.12829	0.235245
Bolen	1.46861	0.0793138	0.131894
Bolen	1.46861	0.122328	0.163028
Bolen	1.43136	0.406312	0.512334
SödraTeden	1.29011	0.176175	0.172739
SödraTeden	1.2684	0.158741	0.152797
SödraTeden	1.2684	0.0802488	0.167157
SödraTeden	1.2684	0.172306	0.17857
SödraTeden	1.6869	0.106178	0.396372
OBJ	3.58766	0.988756	1.59899
OBJ	3.58766	1.41655	2.05656
OBJ	3.58766	2.03329	2.4451
OBJ	3.5131	1.79334	2.35695
OBJ	2.88778	1.4888	2.09232
OBJ	2.88778	1.51386	2.19095
OBJ	2.88778	0.949381	1.42705
OBJ	0.0417178	0.728756	0.62728
OBJ	0.0417178	0.726922	0.814182
OBJ	0.041673	0.515445	0.57939
OBJ	0.0417178	0.639476	0.713824
OBJ	0.0417178	0.712709	0.743934
OBJ	3.55512	1.13786	1.24762
OBJ	3.55512	1.35558	1.58085
OBJ	3.55512	1.23348	1.4894
OBJ	3.55512	1.5416	1.64275
OBJ	3.85436	1.45004	1.80039
OBJ	3.85436	1.76547	2.05417
OBJ	3.85436	1.90141	2.04763
OBJ	3.85436	1.28191	2.14036
OBJ	3.93169	1.6236	1.97945
OBJ	2.16786	0.535123	1.70393
OBJ	2.16786	0.405315	1.23339
OBJ	2.16786	0.55781	1.58398
OBJ	1.95251	0.401079	1.1756
OBJ	1.95251	0.324253	0.975452
OBJ	1.95251	0.460652	1.29976
OBJ	1.07858	0.348265	1.01202
OBJ	1.07858	0.305873	0.510217
OBJ	1.07858	0.700596	0.469519
OBJ	1.07858	0.401552	0.731766
OBJ	1.07858	0.203549	0.501606

## Sheet: Figure_2b
System	Wind Speed_u10	k600CO2 / k600CH4
Lake	m s-1
Sörsjön	1.63303	1.13155
Sörsjön	1.63303	0.887433
Sörsjön	1.63703	1.43185
Sörsjön	1.63703	1.88558
Sörsjön	1.22956	1.0647
Sörsjön	1.22956	2.95225
Sörsjön	1.22956	2.70734
Bolen	1.36686	1.83369
Bolen	1.46861	1.66293
Bolen	1.46861	1.33271
Bolen	1.43136	1.26094
SödraTeden	1.29011	0.980497
SödraTeden	1.2684	0.962559
SödraTeden	1.2684	2.08299
SödraTeden	1.2684	1.03635
SödraTeden	1.6869	3.7331
OBJ	3.58766	1.61717
OBJ	3.58766	1.45181
OBJ	3.58766	1.20253
OBJ	3.5131	1.31428
OBJ	2.88778	1.40538
OBJ	2.88778	1.44726
OBJ	2.88778	1.50314
OBJ	0.0417178	0.860754
OBJ	0.0417178	1.12004
OBJ	0.041673	1.12406
OBJ	0.0417178	1.11626
OBJ	0.0417178	1.04381
OBJ	3.55512	1.09645
OBJ	3.55512	1.16618
OBJ	3.55512	1.20747
OBJ	3.55512	1.06562
OBJ	3.85436	1.24161
OBJ	3.85436	1.16353
OBJ	3.85436	1.0769
OBJ	3.85436	1.66967
OBJ	3.93169	1.21917
OBJ	2.16786	3.18418
OBJ	2.16786	3.04304
OBJ	2.16786	2.83965
OBJ	1.95251	2.93109
OBJ	1.95251	3.00831
OBJ	1.95251	2.82156
OBJ	1.07858	2.9059
OBJ	1.07858	1.66807
OBJ	1.07858	0.670171
OBJ	1.07858	1.82234
OBJ	1.07858	2.4643

## Sheet: Figure_S2a
System	CwCH4	CwCO2
Lake	µM	µM
Sörsjön	1.30854	114.59
Sörsjön	1.27722	118.348
Sörsjön	1.24591	108.044
Sörsjön	1.31706	108.321
Sörsjön	1.34661	107.333
Sörsjön	1.37616	107.27
Sörsjön	1.33628	104.855
Bolen	0.46156	71.4041
Bolen	0.445913	83.07
Bolen	0.430278	82.3337
Bolen	0.389126	79.7218
SödraTeden	0.684629	77.7616
SödraTeden	0.691135	74.6336
SödraTeden	0.697639	72.2344
SödraTeden	0.707532	74.3528
SödraTeden	0.717422	74.064
OBJ	0.535804	70
OBJ	0.535804	70
OBJ	0.535804	70
OBJ	0.535804	70
OBJ	0.536806	70
OBJ	0.536806	70
OBJ	0.536806	70
OBJ	0.536512	98
OBJ	0.536512	98
OBJ	0.536512	98
OBJ	0.536512	98
OBJ	0.536512	98
OBJ	0.482175	92
OBJ	0.482175	92
OBJ	0.482175	92
OBJ	0.482175	92
OBJ	0.487809	88
OBJ	0.487809	88
OBJ	0.487809	88
OBJ	0.487809	88
OBJ	0.487809	88
OBJ	0.980798	81.4873
OBJ	0.980798	81.4873
OBJ	0.980798	81.4873
OBJ	0.980798	81.4873
OBJ	0.980798	81.4873
OBJ	0.980798	81.4873
OBJ	0.504848	82.6635
OBJ	0.504848	82.6635
OBJ	0.504848	82.6635
OBJ	0.504848	82.6635
OBJ	0.504848	82.6635

## Sheet: Figure_S2b
System	FCH4	FCO2
Lake	mmol m-2 d-1	mmol m-2 d-1
Sörsjön	0.135941	10.5618
Sörsjön	0.101944	6.60592
Sörsjön	0.0965117	9.45938
Sörsjön	0.068217	8.37104
Sörsjön	0.0897444	6.00507
Sörsjön	0.147934	26.8626
Sörsjön	0.107415	17.8394
Bolen	0.0358569	6.86715
Bolen	0.0214111	4.80778
Bolen	0.0318545	5.87005
Bolen	0.0955891	17.6299
SödraTeden	0.0684351	5.27689
SödraTeden	0.0622524	4.39479
SödraTeden	0.0317681	4.57038
SödraTeden	0.069185	5.10789
SödraTeden	0.0432316	11.2531
OBJ	0.475591	77.2117
OBJ	0.681358	99.3071
OBJ	0.978013	118.068
OBJ	0.862595	113.812
OBJ	0.718005	101.01
OBJ	0.730091	105.771
OBJ	0.457859	68.8929
OBJ	0.351274	46.1552
OBJ	0.350391	59.9075
OBJ	0.248454	42.6315
OBJ	0.30824	52.5232
OBJ	0.343539	54.7386
OBJ	0.461503	77.3874
OBJ	0.549806	98.0573
OBJ	0.500284	92.3847
OBJ	0.625252	101.897
OBJ	0.620242	110.975
OBJ	0.75516	126.618
OBJ	0.813308	126.215
OBJ	0.548322	131.931
OBJ	0.694479	122.012
OBJ	0.438469	87.5572
OBJ	0.332106	64.5095
OBJ	0.457058	79.9409
OBJ	0.328636	60.4086
OBJ	0.265686	51.0187
OBJ	0.377449	65.5965
OBJ	0.145279	47.1921
OBJ	0.127595	26.0431
OBJ	0.292254	23.8084
OBJ	0.167508	33.1486
OBJ	0.0849104	23.5998

## Sheet: Figure_S3a
System	CO2 saturation (Cw / Cair)	k600CO2 / k600CH4
Lake
Sörsjön	4.52178	1.13155
Sörsjön	4.60164	0.887433
Sörsjön	4.63307	1.43185
Sörsjön	4.67803	1.88558
Sörsjön	4.61895	1.0647
Sörsjön	4.63265	2.95225
Sörsjön	4.48036	2.70734
Bolen	3.00232	1.83369
Bolen	3.51921	1.66293
Bolen	3.4894	1.33271
Bolen	3.38005	1.26094
SödraTeden	3.19894	0.980497
SödraTeden	3.07057	0.962559
SödraTeden	2.96136	2.08299
SödraTeden	3.05962	1.03635
SödraTeden	3.03697	3.7331
OBJ	4.02515	1.61717
OBJ	4.02515	1.45181
OBJ	4.02515	1.20253
OBJ	4.02515	1.31428
OBJ	4.02226	1.40538
OBJ	4.02226	1.44726
OBJ	4.02226	1.50314
OBJ	5.49478	0.860754
OBJ	5.49478	1.12004
OBJ	5.49478	1.12406
OBJ	5.49478	1.11626
OBJ	5.49478	1.04381
OBJ	4.65827	1.09645
OBJ	4.65827	1.16618
OBJ	4.65827	1.20747
OBJ	4.65827	1.06562
OBJ	4.65876	1.24161
OBJ	4.65876	1.16353
OBJ	4.65876	1.0769
OBJ	4.65876	1.66967
OBJ	4.65876	1.21917
OBJ	3.88254	3.18418
OBJ	4.09314	3.04304
OBJ	3.69256	2.83965
OBJ	3.88254	2.93109
OBJ	4.09314	3.00831
OBJ	3.69256	2.82156
OBJ	3.02508	2.9059
OBJ	3.74201	1.66807
OBJ	3.67587	0.670171
OBJ	2.85967	1.82234
OBJ	3.08088	2.4643

## Sheet: Figure_S3b
System	CH4 saturation (Cw / Cair)	k600CO2 / k600CH4
Lake
Sörsjön	294.671	1.13155
Sörsjön	284.013	0.887433
Sörsjön	301.139	1.43185
Sörsjön	320.254	1.88558
Sörsjön	326.458	1.0647
Sörsjön	334.625	2.95225
Sörsjön	322.01	2.70734
Bolen	112.329	1.83369
Bolen	109.222	1.66293
Bolen	105.435	1.33271
Bolen	95.3887	1.26094
SödraTeden	166.613	0.980497
SödraTeden	168.213	0.962559
SödraTeden	169.287	2.08299
SödraTeden	172.238	1.03635
SödraTeden	174.122	3.7331
OBJ	146.793	1.61717
OBJ	146.793	1.45181
OBJ	146.793	1.20253
OBJ	146.793	1.31428
OBJ	165.377	1.40538
OBJ	165.377	1.44726
OBJ	165.377	1.50314
OBJ	166.117	0.860754
OBJ	166.117	1.12004
OBJ	166.117	1.12406
OBJ	166.117	1.11626
OBJ	166.117	1.04381
OBJ	142.476	1.09645
OBJ	142.476	1.16618
OBJ	142.476	1.20747
OBJ	142.476	1.06562
OBJ	144.141	1.24161
OBJ	144.141	1.16353
OBJ	144.141	1.0769
OBJ	144.141	1.66967
OBJ	144.141	1.21917
OBJ	287.862	3.18418
OBJ	287.862	3.04304
OBJ	287.862	2.83965
OBJ	287.862	2.93109
OBJ	287.862	3.00831
OBJ	287.862	2.82156
OBJ	147.436	2.9059
OBJ	147.436	1.66807
OBJ	147.436	0.670171
OBJ	147.436	1.82234
OBJ	147.436	2.4643
